# Supplementary material for: Compound Haplotype Variants in CFH and CD46 Genes Determine Clinical Outcome of Atypical Hemolytic Uremic Syndrome (aHUS)—A Series of Cases from a Single Family
Source: J Pers Med. 2021 Apr 15;11(4):304. doi: 10.3390/jpm11040304 (PMC8071215; doi:10.3390/jpm11040304)
Supplement: Supplementary file 1 [file jpm-11-00304-s001.zip]

Archive with 1 entries (1 files):
- jpm-1178724-supplementary.xlsx
